# Supplementary material for: Response2covid19, a dataset of governments’ responses to COVID-19 all around the world
Source: Sci Data. 2020 Nov 25;7:423. doi: 10.1038/s41597-020-00757-y (PMC7689429; doi:10.1038/s41597-020-00757-y)
Supplement: Supplementary file 1 — Supplementary material [file 41597_2020_757_MOESM1_ESM.xlsx]

## Sheet: Overview of datasets
Note: Comparison based on the published version of the papers as refered in the list of references, table based on Desvars-Larrive et al. (2020)
Name of the dataset	Objective of the data collection	Unit of observation	Geographic coverage	Distinction local versus national interventions	Global indices	Number of types of interventions collected	Coding system for the measures	Source availability	Link to data
Governments' Responses to COVID-19 (Response2covid19)	To compute and understand the rigidity of governments’ responses to COVID-19	Country-day	228 countries	Yes	Rigidity of public health, Economic intervention	20 measures (13 public health measures and 7 economic measures)	Binary (0, 1)	Yes	https://github.com/simonporcher/COVID-19-Governments-Responses
Oxford COVID-19 Government Response Tracker (OxCGRT)	To compute the strictness of governments' responses to COVID-19	Country-day	180 countries	Yes + regional datasets for the US and Brazil	Overall government response index, Stringency index, Containment and health index, Economic support index.	17 indicators (8 containment measures, 4 economic measures, 5 on health systems) + 1 miscellaneous	Ordinal scale (0 to 2, 0 to 3, 0 to 4) or numeric (measurement in USD)	No	https://github.com/OxCGRT/covid-policy-tracker
Health Intervention Tracking for COVID-19 (HIT-COVID)	To assess the impact of the interventions on the spread of the Covid-19.	Intervention	137 countries	Yes, the name of the local unit is given	No	21 intervention groups divided into 40 interventions names in total.	Text	Yes, for each entry	https://github.com/HopkinsIDD/hit-covid
COVID-19 Government Response Event Dataset (CoronaNet v1.0)	To assess the impact of the interventions on the spread of the Covid-19.	Intervention	199 countries	Yes, the name of the local unit is given	Policy activity index	21 intervention types divided into 94 intervention type subcategories	Text	Yes, for each entry	https://www.coronanet-project.org/download.html
Complexity Science Hub COVID-19 Strategies List (CCCSL)	To assess the impact of the interventions on the spread of the Covid-19.	Intervention	57 countries	Yes, the name of the local unit is given	No	8 themes, divided into 63 categories, themselves subdivided into 595 subcategories, themselves divided into 2227 codes.	Text	Yes, for each entry	https://github.com/amel-github/covid19-interventionmeasures/blob/master/README.md

## Sheet: Comparison for 2 measures
Note: Comparison based on the static versions of the five datasets as of October 1, 2020.
Name of the dataset	Information on school closures	Information on mass gatherings
Governments' Responses to COVID-19	Local or national (pre-primary to tertiary education levels)	Local or national no matter the size of the limitation (other variables capture the impact of limitations of gatherings, such as restaurants closures or postponing elections or banning large events)
Oxford COVID-19 Government Response Tracker (OxCGRT)	Local or national + levels of schools (e.g. primary)	Local or national + scale from 0 to 4 depending on the size of the limitation
Health Intervention Tracking for COVID-19 (HIT-COVID)	Local or national + levels of schools + name of the local unit + strength of the implementation	Local or national + size of the limitations + strength of the implementation
COVID-19 Government Response Event Dataset (CoronaNet v1.0)	Local or national + levels of schools + name of the local unit	Local or national + additional information (e.g. types of places, or given event)
Complexity Science Hub COVID-19 Strategies List (CCCSL)	Local or national + levels of schools + other information (e.g. online teaching implemented) + name of the local unit + name of institution	Local or national + types of places if targeted (e.g. cultural events) or size of the limitations if not targeted + subtypes of places (e.g. cinemas)
